# Supplementary material for: A Near-Infrared-II Luminescent and Photoactive Vanadium(II) Complex with a 760 ns Excited State Lifetime
Source: J Am Chem Soc. 2025 Jun 3;147(24):20833–42. doi: 10.1021/jacs.5c04471 (PMC12186473; doi:10.1021/jacs.5c04471)
Supplement: Supplementary file 2 [file ja5c04471_si_002.xyz]

71
[V(tpe)2]2+; 4A2 ground state
23       0.013912000     -0.007651000     -0.004747000
7        0.205814000      2.102089000      0.159304000
7        0.001398000      0.021880000      2.120879000
7        2.128351000     -0.022103000      0.201191000
6        4.880202000     -0.078550000      0.427613000
1        5.956744000     -0.089874000      0.528750000
6        1.839347000      1.683896000      1.980589000
6       -0.934642000     -0.777769000      4.171574000
1       -1.652471000     -1.415471000      4.666337000
6        0.838955000      0.829165000      4.189410000
1        1.515361000      1.456090000      4.743474000
6       -0.060770000      0.030959000      4.882208000
1       -0.073634000      0.045880000      5.963382000
6       -0.868543000     -0.750534000      2.793222000
1       -1.527235000     -1.360443000      2.192439000
6        2.732769000      0.771005000      1.106398000
6        4.244337000     -0.888138000     -0.501269000
1        4.794771000     -1.552439000     -1.151155000
6        2.867762000     -0.828020000     -0.579417000
1        2.322949000     -1.438800000     -1.284336000
6        4.118028000      0.754655000      1.234835000
1        4.614534000      1.381697000      1.954462000
6        2.720011000      2.498773000      2.934939000
1        3.415930000      3.121198000      2.379211000
1        3.294787000      1.842628000      3.582504000
1        2.113222000      3.146605000      3.561540000
6        1.038127000      2.644242000      1.068976000
6        1.158649000      4.026727000      1.168646000
1        1.819234000      4.474491000      1.890295000
6        0.420551000      4.849959000      0.329528000
1        0.516004000      5.924214000      0.408065000
6       -0.432720000      4.277861000     -0.601882000
1       -1.027169000      4.877272000     -1.275622000
6       -0.508949000      2.900714000     -0.651436000
1       -1.158459000      2.403679000     -1.357003000
6        0.856558000      0.812048000      2.798401000
7       -0.178057000     -2.117356000     -0.168736000
7        0.026281000     -0.037181000     -2.130349000
7       -2.100632000      0.006851000     -0.210649000
6       -4.852501000      0.063100000     -0.436819000
1       -5.929055000      0.074335000     -0.537846000
6       -1.811661000     -1.699208000     -1.989978000
6        0.962056000      0.762648000     -4.181096000
1        1.679820000      1.400394000     -4.675898000
6       -0.811539000     -0.844288000     -4.198844000
1       -1.488004000     -1.471176000     -4.752878000
6        0.088088000     -0.046011000     -4.891689000
1        0.100802000     -0.060828000     -5.972866000
6        0.896145000      0.735283000     -2.802738000
1        1.554928000      1.345125000     -2.201986000
6       -2.705076000     -0.786349000     -1.115749000
6       -4.216604000      0.872817000      0.491929000
1       -4.767019000      1.537145000      1.141801000
6       -2.840016000      0.812786000      0.569957000
1       -2.295178000      1.423648000      1.274786000
6       -4.090349000     -0.770116000     -1.244050000
1       -4.586884000     -1.397252000     -1.963576000
6       -2.692343000     -2.514108000     -2.944291000
1       -3.388194000     -3.136584000     -2.388537000
1       -3.267205000     -1.857980000     -3.591796000
1       -2.085553000     -3.161887000     -3.570948000
6       -1.010387000     -2.659530000     -1.078385000
6       -1.130895000     -4.042018000     -1.178038000
1       -1.791478000     -4.489791000     -1.899682000
6       -0.392784000     -4.865236000     -0.338917000
1       -0.488234000     -5.939492000     -0.417437000
6        0.460492000     -4.293119000      0.592474000
1        1.054952000     -4.892514000      1.266219000
6        0.536722000     -2.915971000      0.642002000
1        1.186250000     -2.418926000      1.347547000
6       -0.828961000     -0.827297000     -2.807831000
71
[V(tpe)2]2+; lowest quartet excited state
23       0.060007000     -0.018757000     -0.014135000
7        0.333604000      2.054176000      0.055067000
7        0.007223000      0.029059000      2.070624000
7        2.149379000     -0.095789000      0.203757000
6        4.897354000      0.042875000      0.193399000
1        5.976565000      0.111043000      0.200017000
6        1.885404000      1.657685000      1.950834000
6       -0.985151000     -0.730639000      4.112197000
1       -1.731491000     -1.339454000      4.600477000
6        0.860296000      0.803410000      4.150833000
1        1.563191000      1.396167000      4.710230000
6       -0.072944000      0.041275000      4.835983000
1       -0.084541000      0.043859000      5.916977000
6       -0.908432000     -0.706404000      2.742149000
1       -1.589192000     -1.289663000      2.139595000
6        2.761592000      0.778900000      1.031981000
6        4.250276000     -0.862105000     -0.634794000
1        4.792138000     -1.523981000     -1.293672000
6        2.873206000     -0.895644000     -0.600288000
1        2.317949000     -1.572909000     -1.232148000
6        4.149044000      0.863748000      1.026260000
1        4.658794000      1.558867000      1.669725000
6        2.790517000      2.445528000      2.905737000
1        3.430717000      3.123813000      2.348323000
1        3.415531000      1.773461000      3.489421000
1        2.201431000      3.039924000      3.596031000
6        1.027626000      2.616676000      1.112086000
6        0.892625000      3.956733000      1.413921000
1        1.439423000      4.380491000      2.240253000
6        0.067999000      4.789398000      0.651331000
1       -0.019518000      5.840032000      0.882760000
6       -0.631444000      4.211641000     -0.430682000
1       -1.276742000      4.802975000     -1.065239000
6       -0.480721000      2.880217000     -0.685996000
1       -1.005181000      2.413946000     -1.507464000
6        0.898704000      0.792445000      2.759983000
7       -0.169723000     -2.139258000     -0.156407000
7        0.074479000     -0.071190000     -2.127644000
7       -2.026623000      0.052868000     -0.237205000
6       -4.760680000      0.215078000     -0.480403000
1       -5.835610000      0.265283000     -0.585604000
6       -1.789749000     -1.701817000     -1.978117000
6        1.073472000      0.658985000     -4.166139000
1        1.805352000      1.278519000     -4.662409000
6       -0.710128000     -0.942797000     -4.183751000
1       -1.375682000     -1.581804000     -4.736763000
6        0.218944000     -0.173509000     -4.871479000
1        0.265993000     -0.227027000     -5.950414000
6        0.966820000      0.682095000     -2.790939000
1        1.597794000      1.315967000     -2.186217000
6       -2.653159000     -0.741640000     -1.127078000
6       -4.099227000      1.031072000      0.423738000
1       -4.626199000      1.737918000      1.046878000
6       -2.727488000      0.921697000      0.511970000
1       -2.157477000      1.532340000      1.195160000
6       -4.032766000     -0.672304000     -1.262790000
1       -4.551394000     -1.297198000     -1.968201000
6       -2.689548000     -2.502268000     -2.926342000
1       -3.417510000     -3.082304000     -2.366175000
1       -3.227118000     -1.838035000     -3.597344000
1       -2.099297000     -3.189171000     -3.526259000
6       -1.027655000     -2.669987000     -1.042534000
6       -1.208852000     -4.047284000     -1.096941000
1       -1.893557000     -4.488731000     -1.799409000
6       -0.498179000     -4.869970000     -0.234878000
1       -0.638231000     -5.941324000     -0.277468000
6        0.384183000     -4.307016000      0.672345000
1        0.958243000     -4.908597000      1.361027000
6        0.517231000     -2.932960000      0.678849000
1        1.189364000     -2.443093000      1.367783000
6       -0.769619000     -0.877695000     -2.797965000
71
[V(tpe)2]2+; lowest doublet excited state
23       0.013823000     -0.007629000     -0.004703000
7        0.191160000      2.073237000      0.137969000
7       -0.016370000      0.011305000      2.088526000
7        2.097828000     -0.043168000      0.184908000
6        4.852647000     -0.111385000      0.404947000
1        5.929441000     -0.126003000      0.501190000
6        1.824462000      1.668550000      1.960221000
6       -0.956372000     -0.793772000      4.137064000
1       -1.676023000     -1.432473000      4.627914000
6        0.820527000      0.808693000      4.164660000
1        1.498697000      1.432792000      4.720004000
6       -0.081551000      0.010101000      4.854312000
1       -0.095931000      0.020225000      5.935323000
6       -0.890981000     -0.763527000      2.760319000
1       -1.550149000     -1.371019000      2.158378000
6        2.711783000      0.751567000      1.088189000
6        4.209028000     -0.921574000     -0.519790000
1        4.754523000     -1.589504000     -1.170104000
6        2.834395000     -0.855798000     -0.597981000
1        2.286536000     -1.462877000     -1.303024000
6        4.095742000      0.727830000      1.211524000
1        4.595926000      1.356468000      1.927366000
6        2.705596000      2.484732000      2.912531000
1        3.400204000      3.106513000      2.354373000
1        3.281390000      1.830030000      3.560589000
1        2.098067000      3.132507000      3.538255000
6        1.020235000      2.624619000      1.050091000
6        1.126195000      4.006718000      1.150699000
1        1.783477000      4.458143000      1.873263000
6        0.380175000      4.824993000      0.312955000
1        0.465264000      5.899905000      0.392353000
6       -0.466946000      4.244850000     -0.620594000
1       -1.066304000      4.839293000     -1.294388000
6       -0.529964000      2.868938000     -0.675942000
1       -1.171555000      2.367987000     -1.385323000
6        0.840825000      0.798036000      2.775030000
7       -0.163508000     -2.088495000     -0.147364000
7        0.044010000     -0.026576000     -2.097932000
7       -2.070181000      0.027905000     -0.194314000
6       -4.825001000      0.096118000     -0.414352000
1       -5.901795000      0.110736000     -0.510596000
6       -1.796814000     -1.683827000     -1.969615000
6        0.984017000      0.778484000     -4.146473000
1        1.703667000      1.417183000     -4.637327000
6       -0.792876000     -0.823988000     -4.174060000
1       -1.471041000     -1.448098000     -4.729400000
6        0.109201000     -0.025400000     -4.863716000
1        0.123586000     -0.035535000     -5.944727000
6        0.918622000      0.748253000     -2.769729000
1        1.577787000      1.355751000     -2.167792000
6       -2.684135000     -0.766838000     -1.097588000
6       -4.181381000      0.906315000      0.510377000
1       -4.726875000      1.574250000      1.160686000
6       -2.806748000      0.840540000      0.588570000
1       -2.258888000      1.447624000      1.293608000
6       -4.068094000     -0.743104000     -1.220922000
1       -4.568278000     -1.371748000     -1.936758000
6       -2.677948000     -2.500018000     -2.921917000
1       -3.372554000     -3.121796000     -2.363753000
1       -3.253744000     -1.845323000     -3.569979000
1       -2.070419000     -3.147797000     -3.547637000
6       -0.992582000     -2.639888000     -1.059480000
6       -1.098531000     -4.021990000     -1.160080000
1       -1.755811000     -4.473424000     -1.882640000
6       -0.352502000     -4.840252000     -0.322333000
1       -0.437582000     -5.915166000     -0.401724000
6        0.494614000     -4.260097000      0.611213000
1        1.093977000     -4.854530000      1.285011000
6        0.557623000     -2.884184000      0.666552000
1        1.199210000     -2.383224000      1.375928000
6       -0.813180000     -0.813316000     -2.784430000
71
[V(tpe)2]2+; higher doublet excited state
23       0.013828000     -0.007634000     -0.004702000
7        0.194416000      2.081293000      0.154589000
7       -0.006637000      0.012262000      2.112564000
7        2.110914000     -0.031834000      0.196061000
6        4.866762000     -0.078062000      0.405333000
1        5.943805000     -0.086674000      0.500290000
6        1.829271000      1.672933000      1.977096000
6       -0.949047000     -0.789972000      4.158375000
1       -1.668319000     -1.428235000      4.650232000
6        0.824829000      0.816938000      4.184034000
1        1.499909000      1.443263000      4.740432000
6       -0.077163000      0.017818000      4.872670000
1       -0.093443000      0.030949000      5.953819000
6       -0.879210000     -0.761644000      2.780527000
1       -1.535768000     -1.370562000      2.176668000
6        2.720561000      0.762294000      1.100125000
6        4.227003000     -0.888154000     -0.521318000
1        4.775477000     -1.549731000     -1.175651000
6        2.850593000     -0.834963000     -0.590990000
1        2.304506000     -1.448020000     -1.292525000
6        4.105984000      0.750839000      1.218541000
1        4.603734000      1.378747000      1.936652000
6        2.709353000      2.487576000      2.931685000
1        3.405470000      3.110304000      2.376726000
1        3.283959000      1.830848000      3.578947000
1        2.101880000      3.135133000      3.558004000
6        1.029006000      2.629971000      1.062837000
6        1.153766000      4.011750000      1.152369000
1        1.815810000      4.460695000      1.872063000
6        0.419296000      4.833227000      0.307849000
1        0.517591000      5.907553000      0.379963000
6       -0.435369000      4.256570000     -0.620737000
1       -1.027747000      4.853360000     -1.298682000
6       -0.518228000      2.880732000     -0.662268000
1       -1.170110000      2.382762000     -1.364464000
6        0.846714000      0.801499000      2.793348000
7       -0.166758000     -2.096560000     -0.163987000
7        0.034288000     -0.027534000     -2.121967000
7       -2.083259000      0.016565000     -0.205461000
6       -4.839110000      0.062775000     -0.414712000
1       -5.916154000      0.071380000     -0.509661000
6       -1.801618000     -1.688207000     -1.986491000
6        0.976682000      0.774706000     -4.167784000
1        1.695950000      1.412970000     -4.659644000
6       -0.797196000     -0.832203000     -4.193434000
1       -1.472280000     -1.458526000     -4.749829000
6        0.104791000     -0.033079000     -4.882074000
1        0.121061000     -0.046206000     -5.963224000
6        0.906856000      0.746372000     -2.789935000
1        1.563421000      1.355287000     -2.186079000
6       -2.692909000     -0.777569000     -1.109518000
6       -4.199348000      0.872874000      0.511930000
1       -4.747821000      1.534450000      1.166266000
6       -2.822937000      0.819693000      0.581592000
1       -2.276849000      1.432757000      1.283119000
6       -4.078332000     -0.766123000     -1.227924000
1       -4.576085000     -1.394036000     -1.946030000
6       -2.681701000     -2.502854000     -2.941077000
1       -3.377810000     -3.125587000     -2.386115000
1       -3.256314000     -1.846130000     -3.588335000
1       -2.074227000     -3.150406000     -3.567400000
6       -1.001346000     -2.645241000     -1.072235000
6       -1.126100000     -4.027021000     -1.161770000
1       -1.788142000     -4.475968000     -1.881464000
6       -0.391627000     -4.848495000     -0.317250000
1       -0.489916000     -5.922821000     -0.389365000
6        0.463034000     -4.271835000      0.611337000
1        1.055415000     -4.868623000      1.289282000
6        0.545888000     -2.895996000      0.652869000
1        1.197768000     -2.398025000      1.355066000
6       -0.819069000     -0.816768000     -2.802748000
